# Supplementary material for: A high-resolution analysis of arrestin2 interactions responsible for CCR5 endocytosis
Source: eLife. 2026 Jan 19;14:RP106839. doi: 10.7554/eLife.106839 (PMC12815460; doi:10.7554/eLife.106839)
Supplement: Figure 3—figure supplement 2—source data 2. [file elife-106839-fig3-figsupp2-data2.zip]

Archive with 2 entries (1 files):
- FIGURE_3_FIGURE_SUPPLEMENT_2_SOURCE_DATA_2/
- FIGURE_3_FIGURE_SUPPLEMENT_2_SOURCE_DATA_2/240628_AP2B1_arr2_SEC.jpeg
