# Supplementary material for: A high-resolution analysis of arrestin2 interactions responsible for CCR5 endocytosis
Source: eLife. 2026 Jan 19;14:RP106839. doi: 10.7554/eLife.106839 (PMC12815460; doi:10.7554/eLife.106839)
Supplement: Figure 3—figure supplement 3—source data 1. [file elife-106839-fig3-figsupp3-data1.zip]

Archive with 5 entries (4 files):
- FIGURE_3_FIGURE_SUPPLEMENT_3_SOURCE_DATA_1/
- FIGURE_3_FIGURE_SUPPLEMENT_3_SOURCE_DATA_1/.DS_Store
- __MACOSX/FIGURE_3_FIGURE_SUPPLEMENT_3_SOURCE_DATA_1/._.DS_Store
- FIGURE_3_FIGURE_SUPPLEMENT_3_SOURCE_DATA_1/FigureS7_v6.pdf
- __MACOSX/FIGURE_3_FIGURE_SUPPLEMENT_3_SOURCE_DATA_1/._FigureS7_v6.pdf
