# Supplementary material for: A high-resolution analysis of arrestin2 interactions responsible for CCR5 endocytosis
Source: eLife. 2026 Jan 19;14:RP106839. doi: 10.7554/eLife.106839 (PMC12815460; doi:10.7554/eLife.106839)
Supplement: Figure 3—figure supplement 3—source data 2. [file elife-106839-fig3-figsupp3-data2.zip]

Archive with 16 entries (15 files):
- FIGURE_3_FIGURE_SUPPLEMENT_3_SOURCE_DATA_2/
- FIGURE_3_FIGURE_SUPPLEMENT_3_SOURCE_DATA_2/Panel_B_1x_arr2_25x_CCR5pp3.jpeg
- __MACOSX/FIGURE_3_FIGURE_SUPPLEMENT_3_SOURCE_DATA_2/._Panel_B_1x_arr2_25x_CCR5pp3.jpeg
- FIGURE_3_FIGURE_SUPPLEMENT_3_SOURCE_DATA_2/.DS_Store
- __MACOSX/FIGURE_3_FIGURE_SUPPLEMENT_3_SOURCE_DATA_2/._.DS_Store
- FIGURE_3_FIGURE_SUPPLEMENT_3_SOURCE_DATA_2/Panel_A_1x_arr2_5x_CCR5pp6_1x_AP2.jpeg
- FIGURE_3_FIGURE_SUPPLEMENT_3_SOURCE_DATA_2/Panel_B_1x_arr2_25x_CCR5pp4.jpeg
- FIGURE_3_FIGURE_SUPPLEMENT_3_SOURCE_DATA_2/Panel_B_1x_arr2_25x_CCR5pp3_5x_AP2.jpeg
- FIGURE_3_FIGURE_SUPPLEMENT_3_SOURCE_DATA_2/Panel_A_1x_arr2_5x_CCR5pp6_2x_AP2.jpeg
- FIGURE_3_FIGURE_SUPPLEMENT_3_SOURCE_DATA_2/Panel_A_1x_arr2_5x_CCR5pp6.jpeg
- FIGURE_3_FIGURE_SUPPLEMENT_3_SOURCE_DATA_2/Panel_B_1x_arr2_3x_CCR5pp3.jpeg
- FIGURE_3_FIGURE_SUPPLEMENT_3_SOURCE_DATA_2/Panel_B_Panel_C_arr2.jpeg
- FIGURE_3_FIGURE_SUPPLEMENT_3_SOURCE_DATA_2/Panel_A_1x_arr2.jpeg
- FIGURE_3_FIGURE_SUPPLEMENT_3_SOURCE_DATA_2/Panel_A_1x_arr2_5x_CCR5pp6_5x_AP2.jpeg
- FIGURE_3_FIGURE_SUPPLEMENT_3_SOURCE_DATA_2/Panel_B_1x_arr2_3x_CCR5pp4.jpeg
- FIGURE_3_FIGURE_SUPPLEMENT_3_SOURCE_DATA_2/Panel_B_1x_arr2_3x_CCR5pp3_5x_AP2.jpeg
